# Supplementary material for: Deregulation of focal adhesion pathway mediated by miR-659-3p is implicated in bone marrow infiltration of stage M neuroblastoma patients
Source: Oncotarget. 2015 Apr 20;6(15):13295–308. doi: 10.18632/oncotarget.3745 (PMC4537015; doi:10.18632/oncotarget.3745)
Supplement: Supplementary file 3 [file oncotarget-06-13295-s003.xlsx]

## Sheet: Sheet1
Supplemental Table 1. MiRNAs differentially expressed by BM-infiltrating cells and primary tumors.
	miRNA a	Mann-Whitney test	p value	Adjusted p value	BM-infiltrating cells DCq	Primary tumor cells DCq
	RNU44	2984	5.24e-10	1.94e-07	4.134	1.906
	RNU48	2975	7.06e-10	1.94e-07	2.713	-0.489
	RNU6B	1935	9.82e-09	1.79e-06	10.168	7.42
	hsa-miR-628-3p	20	3.44e-08	4.71e-06	12.81	22.91
	hsa-miR-616-5p	54	1.47e-06	0.000162	16.251	22.693
	hsa-miR-361-3p	68	5.98e-06	0.000546	14.231	22.536
	hsa-miR-10b-5p	70	7.3e-06	0.000571	4.244	10.208
	hsa-miR-335 b	81	2.06e-05	0.00141	8.45	12.939
	hsa-miR-15 c	87	3.56e-05	0.00154	10.943	16.001
	hsa-miR-324-3p	144	3.66e-05	0.00154	7.416	0.589
	hsa-miR-503	0	3.66e-05	0.00154	13.932	22.702
	hsa-miR-628-5p	144	3.66e-05	0.00154	9.035	1.51
	hsa-miR-659-3p	144	3.66e-05	0.00154	18.751	10.829
	hsa-miR-137	1	4.69e-05	0.00172	4.72	12.183
	hsa-miR-548d-3p	1	4.69e-05	0.00172	18.164	22.702
	hsa-miR-154	91	5.08e-05	0.00174	14.914	21.561
	hsa-miR-16-5p	2	6.01e-05	0.00183	1.874	7.497
	hsa-miR-98-5p	2	6.01e-05	0.00183	9.393	21.682
	RNU43	1695	7.02e-05	0.00203	8.629	6.08
	hsa-miR-656	96	7.82e-05	0.00214	14.43	22.536
	RNU24	1690	8.2e-05	0.00214	5.984	4.539
	hsa-miR-365a-3p	5	0.000123	0.00307	4.421	11.826
	hsa-miR-7	102	0.000131	0.00311	8.896	12.243
	hsa-miR-33b	137	0.000196	0.0043	18.526	12.846
	hsa-miR-450a	7	0.000196	0.0043	15.565	22.368
	hsa-miR-424	110	0.000252	0.00532	12.561	18.204
	hsa-miR-191-5p	9	0.000308	0.00545	2.064	5.283
	hsa-miR-211	135	0.000308	0.00545	18.776	14.545
	hsa-miR-301-3p	9	0.000308	0.00545	4.556	12.233
	hsa-miR-376c	9	0.000308	0.00545	6.166	11.276
	hsa-miR-644	111	0.000272	0.00545	18.993	22.536
	hsa-miR-22	113	0.000321	0.00549	11.742	15.402
	hsa-miR-219-1-3p	10	0.000384	0.00638	15.126	22.058
	hsa-miR-18a	117	0.000439	0.00654	8.65	12.32
	hsa-miR-26a-1	11	0.000478	0.00654	17.787	21.8
	hsa-miR-346	133	0.000478	0.00654	14.289	9.421
	hsa-miR-449b	11	0.000478	0.00654	17.086	22.24
	hsa-miR-516a-3p	133	0.000478	0.00654	18.105	12.181
	hsa-miR-576-5p	11	0.000478	0.00654	16.23	22.24
	hsa-miR-873-5p	11	0.000478	0.00654	14.074	22.058
	hsa-miR-9 d	119	0.000512	0.00684	7.453	11.26
	hsa-let-7f-1	12	0.000592	0.0069	16.433	22.91
	hsa-miR-140-5p	12	0.000592	0.0069	4.083	11.724
	hsa-miR-212	132	0.000592	0.0069	9.272	5.125
	hsa-miR-328	132	0.000592	0.0069	6.594	1.752
	hsa-miR-513-3p	132	0.000592	0.0069	16.994	12.888
	hsa-miR-570	12	0.000592	0.0069	17.123	22.574
	hsa-miR-218-2	131	0.000731	0.00801	17.778	10.316
	hsa-miR-449a	13	0.000731	0.00801	18.164	21.936
	hsa-miR-519b-3p	124	0.000746	0.00801	18.419	22.536
	hsa-miR-638	131	0.000731	0.00801	15.097	10.623
	hsa-miR-190	14	0.000901	0.00882	13.521	21.261
	hsa-miR-19b	14	0.000901	0.00882	-0.621	7.269
	hsa-miR-301b	14	0.000901	0.00882	7.899	15.671
	hsa-miR-338-3p	14	0.000901	0.00882	11.625	21.936
	hsa-miR-453	14	0.000901	0.00882	15.629	22.362
	hsa-miR-572	128	0.001	0.00948	14.818	22.249
	hsa-miR-645	448	0.001	0.00948	18.724	12.908
	hsa-miR-590-5p	15	0.00111	0.00962	8.792	15.303
	hsa-miR-660	15	0.00111	0.00962	7.238	11.822
	hsa-miR-7-1	15	0.00111	0.00962	7.419	11.365
	hsa-miR-758	15	0.00111	0.00962	9.451	13.412
	hsa-miR-876-5p	15	0.00111	0.00962	16.732	22.24
	hsa-miR-135b	130	0.00116	0.00981	11.398	16.103
	hsa-miR-340	130	0.00116	0.00981	8.445	11.606
	hsa-miR-142-5p	16	0.00135	0.0102	11.047	19.546
	hsa-miR-215	16	0.00135	0.0102	10.959	16.927
	hsa-miR-376b	16	0.00135	0.0102	17.722	22.117
	hsa-miR-409-5p	16	0.00135	0.0102	10.815	19.537
	hsa-miR-450b-5p	16	0.00135	0.0102	12.748	20.958
	hsa-miR-454	131	0.00125	0.0102	7.725	12.367
	hsa-miR-768-3p	444	0.00134	0.0102	3.451	1.478
	hsa-miR-892b	128	0.00135	0.0102	19.54	16.174
	hsa-miR-223	133	0.00144	0.0107	4.728	11.267
	hsa-miR-128	17	0.00165	0.0118	6.384	10.403
	hsa-miR-142-3p	17	0.00165	0.0118	4.873	9.343
	hsa-miR-26a-2	17	0.00165	0.0118	17.522	22.626
	hsa-miR-146b-5p	18	0.00201	0.0136	4.355	8.489
	hsa-miR-218	18	0.00201	0.0136	1.219	6.02
	hsa-miR-339-3p	18	0.00201	0.0136	7.478	10.42
	hsa-miR-495	18	0.00201	0.0136	5.849	9.979
	hsa-miR-639	436	0.00235	0.0155	17.406	12.529
	hsa-miR-641	140	0.00235	0.0155	18.585	22.463
	hsa-miR-125a-3p	19	0.00244	0.0155	10.422	12.878
	hsa-miR-369-5p	19	0.00244	0.0155	12.272	20.167
	hsa-miR-579	19	0.00244	0.0155	13.451	21.936
	hsa-miR-629	142	0.0027	0.017	11.49	13.776
	hsa-miR-127-5p	20	0.00295	0.0172	15.542	21.553
	hsa-miR-330-3p	20	0.00295	0.0172	9.87	14.107
	hsa-miR-337-5p	20	0.00295	0.0172	8.494	13.874
	hsa-miR-342-3p	20	0.00295	0.0172	2.252	5.385
	hsa-miR-361-5p	20	0.00295	0.0172	6.584	9.388
	hsa-miR-517b	124	0.00295	0.0172	18.866	15.162
	hsa-miR-886-3p	124	0.00295	0.0172	14.495	7.741
	hsa-miR-302c	431	0.0033	0.0188	19.556	8.105
	hsa-miR-379	145	0.0033	0.0188	11.866	18.103
	hsa-miR-134	21	0.00355	0.0193	6.61	10.869
	hsa-miR-369-3p	21	0.00355	0.0193	15.228	22.058
	hsa-miR-411	146	0.00353	0.0193	11.592	18.077
	hsa-miR-518b	21	0.00355	0.0193	17.915	20.935
	hsa-miR-574-3p	123	0.00355	0.0193	7.022	3.234
	hsa-miR-200b	147	0.00377	0.02	14.693	22.129
	hsa-miR-29c	429	0.00377	0.02	12.961	7.6
	hsa-miR-377	148	0.00402	0.0212	15.01	21.553
	hsa-miR-16-1	22	0.00426	0.0214	14.056	20.219
	hsa-miR-323-3p	22	0.00426	0.0214	6.918	10.821
	hsa-miR-337-3p	22	0.00426	0.0214	16.554	22.433
	hsa-miR-511	122	0.00426	0.0214	17.915	13.921
	hsa-miR-550	149	0.00429	0.0214	16.963	19.361
	hsa-miR-769-3p	149	0.00428	0.0214	16.23	22.129
	hsa-let-7f	23	0.00511	0.0226	10.49	13.829
	hsa-let-7i	23	0.00511	0.0226	15.778	22.249
	hsa-miR-19b-1	23	0.00511	0.0226	10.302	13.46
	hsa-miR-30c	23	0.00511	0.0226	1.697	5.38
	hsa-miR-33a	23	0.00511	0.0226	13.442	17.508
	hsa-miR-374a	151	0.00488	0.0226	9.536	17.805
	hsa-miR-423-5p	23	0.00511	0.0226	7.547	9.234
	hsa-miR-496	23	0.00511	0.0226	15.404	21.775
	hsa-miR-502-5p	121	0.00511	0.0226	13.899	10.859
	hsa-miR-539	23	0.00511	0.0226	5.504	8.561
	hsa-miR-582-5p	23	0.00511	0.0226	17.413	22.702
	hsa-miR-589	150	0.00458	0.0226	13.863	15.68
	hsa-miR-651	23	0.00511	0.0226	17.206	22.702
	hsa-miR-876-3p	23	0.00511	0.0226	13.823	21.936
	hsa-miR-151-3p	120	0.0061	0.0253	6.446	2.652
	hsa-miR-188-5p	120	0.0061	0.0253	13.289	8.51
	hsa-miR-204	120	0.0061	0.0253	12.842	8.386
	hsa-miR-455-3p	120	0.0061	0.0253	16.78	9.922
	hsa-miR-515-5p	120	0.0061	0.0253	18.706	16.113
	hsa-miR-542-5p e	24	0.0061	0.0253	15.656	21.85
	hsa-miR-601	120	0.0061	0.0253	17.597	11.877
	hsa-miR-610	120	0.0061	0.0253	16.011	10.667
	hsa-miR-329	25	0.00726	0.0297	12.158	16.184
	hsa-miR-632	119	0.00726	0.0297	15.838	11.838
	hsa-miR-222	159	0.00806	0.0327	5.462	10.967
	hsa-miR-488	160	0.00856	0.0337	16.364	21.772
	hsa-miR-520c-3p	118	0.00862	0.0337	13.996	11.838
	hsa-miR-543	26	0.00862	0.0337	9.403	14.404
	hsa-miR-769-5p	160	0.00856	0.0337	7.841	9.86
	hsa-miR-889	26	0.00862	0.0337	9.973	13.758
	hsa-let-7f-2	27	0.0102	0.0393	18.621	22.626
	hsa-miR-661	117	0.0102	0.0393	15.279	11.11
	hsa-miR-18b	164	0.0109	0.0417	17.778	22.603
	hsa-miR-26b	165	0.0115	0.0439	8.077	11.733
	hsa-miR-138-1	116	0.012	0.0439	11.027	8.709
	hsa-miR-382	28	0.012	0.0439	4.999	8.09
	hsa-miR-501-3p	28	0.012	0.0439	15.55	22.24
	hsa-miR-509-3p	116	0.012	0.0439	15.648	12.339
	hsa-miR-655	28	0.012	0.0439	9.979	13.455
	hsa-miR-7-2	28	0.012	0.0439	10.05	19.16
	hsa-miR-935	166	0.0122	0.0442	19.588	22.626
	hsa-miR-23a	167	0.013	0.0468	16.146	18.913
	hsa-miR-153	29	0.0141	0.0487	16.193	21.553
	hsa-miR-217	29	0.0141	0.0487	17.355	22.24
	hsa-miR-299-3p	29	0.0141	0.0487	18.164	22.518
	hsa-miR-326	115	0.0141	0.0487	18.711	14.987
	hsa-miR-410	29	0.0141	0.0487	8.105	11.055
	hsa-miR-431	168	0.0137	0.0487	14.13	19.297
	hsa-miR-586	115	0.0141	0.0487	20.246	17.091
	hsa-miR-23b	169	0.0145	0.0498	13.001	17.621
	a : miRNA in common with the signature found by Guo et al, 2010 are indicated in bold
	b : miRNA described as suppressor of invasion by Lynch et al, 2012
	c : miRNA described as mediator of migration by Xin et al, 2013
	d : miRNA described as suppressor of invasion and metastasis by Zhang et al, 2012
	e : miRNA included in the miRNA signature found by Schulte et al, 2010 and described as a miRNA suppressor by Bray et al, 2011
