# Supplementary material for: Deregulation of focal adhesion pathway mediated by miR-659-3p is implicated in bone marrow infiltration of stage M neuroblastoma patients
Source: Oncotarget. 2015 Apr 20;6(15):13295–308. doi: 10.18632/oncotarget.3745 (PMC4537015; doi:10.18632/oncotarget.3745)
Supplement: Supplementary file 4 [file oncotarget-06-13295-s004.xlsx]

## Sheet: Sheet1
Supplemental Table 3. MiRNAs expressed at the same level in adrenal gland (cortex + medulla) and NB cell lines a
mi-RNA	Adrenal gland	HTLA-230	SH-SY5Y	Adrenal gland	HTLA-230	SH-SY5Y
	Cq	Cq	Cq	DCq	DCq	DCq
hsa-let-7a*	27.124	27.13	25.52	14.971	15.609	14.32
hsa-let-7a	16.726	18.834	15.927	4.504	7.29	4.802
hsa-let-7b*	undetermined	undetermined	undetermined	27.815	28.431	28.8
hsa-let-7d*	undetermined	undetermined	undetermined	27.815	28.431	28.8
hsa-let-7e	14.458	17.04	14.133	2.236	5.496	3.008
hsa-let-7f-2*	26.566	29.187	23.775	14.413	17.666	12.575
hsa-let-7f	20.407	22.148	19.949	8.185	10.604	8.824
hsa-let-7g*	26.482	30.185	30.572	14.329	18.664	19.373
hsa-let-7g	16.376	19.844	17.981	4.154	8.3	6.856
hsa-let-7i*	25.181	31.553	29.667	13.028	20.032	18.467
hsa-miR-100*	28.406	31.888	27.725	16.253	20.367	16.526
hsa-miR-101*	27.224	28.67	27.776	15.071	17.149	16.577
hsa-miR-101	20.509	20.82	20.33	8.286	9.276	9.205
hsa-miR-103	18.464	17.983	17.493	6.242	6.44	6.368
hsa-miR-105*	undetermined	33.861	30.993	27.815	22.34	19.793
hsa-miR-106a	15.12	12.58	12.261	2.898	1.036	1.137
hsa-miR-106b*	22.399	19.44	17.947	10.246	7.919	6.748
hsa-miR-106b	17.923	14.848	13.942	5.7	3.305	2.817
hsa-miR-107	22.06	22.919	22.09	9.838	11.376	10.965
hsa-miR-10b*	19.996	23.203	20.771	7.843	11.682	9.572
hsa-miR-122*	undetermined	undetermined	undetermined	27.815	28.431	28.8
hsa-miR-125a-3p	25.406	26.37	23.386	13.184	14.826	12.261
hsa-miR-125a-5p	18.26	20.981	19.466	6.038	9.438	8.341
hsa-miR-125b-1*	27.406	28.034	27.421	15.254	16.513	16.222
hsa-miR-128	22.414	20.395	20.058	10.192	8.851	8.933
hsa-miR-129-3p	21.583	24.139	22.985	9.36	12.596	11.86
hsa-miR-130a*	31.452	28.58	30.977	19.299	17.059	19.778
hsa-miR-130a	19.089	16.68	16.84	6.866	5.136	5.716
hsa-miR-130b*	28.341	22.199	21.827	16.189	10.678	10.628
hsa-miR-130b	21.913	17.171	18.064	9.691	5.627	6.94
hsa-miR-132	17.095	19.686	17.916	4.873	8.142	6.791
hsa-miR-134	20.224	21.977	25.666	8.001	10.433	14.541
hsa-miR-135a*	18.143	17.934	18.38	5.991	6.413	7.18
hsa-miR-135a	21.232	21.877	20.946	9.01	10.333	9.821
hsa-miR-135b	21.251	20.139	23.305	9.029	8.595	12.18
hsa-miR-136	27.118	31.181	32.413	14.895	19.638	21.288
hsa-miR-137	20.54	21.325	17.975	8.318	9.782	6.85
hsa-miR-138-2*	undetermined	undetermined	undetermined	27.815	28.431	28.8
hsa-miR-138	20.568	18.143	15.219	8.346	6.599	4.095
hsa-miR-139-5p	17.213	19.94	21.654	4.99	8.397	10.529
hsa-miR-140-3p	21.898	24.906	23.724	9.675	13.362	12.6
hsa-miR-140-5p	16.477	19.656	17.857	4.255	8.112	6.732
hsa-miR-141	24.901	27.859	27.123	12.679	16.315	15.998
hsa-miR-145*	20.937	26.312	24.548	8.784	14.791	13.348
hsa-miR-145	14.081	21.092	18.973	1.859	9.548	7.848
hsa-miR-146a*	undetermined	undetermined	undetermined	27.815	28.431	28.8
hsa-miR-146b-3p	26.082	28.94	28.098	13.86	17.396	16.973
hsa-miR-147	undetermined	undetermined	undetermined	27.806	28.486	28.905
hsa-miR-147b	undetermined	undetermined	undetermined	27.806	28.486	28.905
hsa-miR-148a	18.458	19.952	20.743	6.236	8.408	9.619
hsa-miR-148b*	24.612	24.915	23.919	12.459	13.394	12.72
hsa-miR-148b	23.708	22.309	22.987	11.486	10.766	11.862
hsa-miR-149	19.867	19.409	19.83	7.645	7.865	8.705
hsa-miR-151-3p	18.863	19.867	19.005	6.71	8.346	7.805
hsa-miR-152	18.832	20.763	19.122	6.61	9.219	7.998
hsa-miR-153	26.959	29.292	26.423	14.737	17.748	15.299
hsa-miR-154*	24.214	23.143	26.815	12.061	11.622	15.615
hsa-miR-155*	undetermined	undetermined	undetermined	27.815	28.431	28.8
hsa-miR-15a*	23.953	22.2	22.289	11.801	10.679	11.09
hsa-miR-15a	20.937	21.518	21.966	8.715	9.974	10.842
hsa-miR-15b*	22.467	20.198	19.091	10.314	8.677	7.891
hsa-miR-15b	17.773	16.556	15.734	5.551	5.012	4.61
hsa-miR-16-1*	27.377	22.767	23.447	15.224	11.246	12.247
hsa-miR-16-2*	undetermined	undetermined	undetermined	27.815	28.431	28.8
hsa-miR-16	14.808	15.215	14.801	2.585	3.671	3.676
hsa-miR-17*	25.289	22.607	23.065	13.136	11.086	11.865
hsa-miR-17	15.303	12.63	12.289	3.08	1.086	1.164
hsa-miR-181a*	24.399	22.617	23.255	12.246	11.097	12.056
hsa-miR-181a-2*	23.795	21.885	20.376	11.643	10.364	9.176
hsa-miR-181a	19.447	18.032	18.315	7.224	6.489	7.19
hsa-miR-181c	24.89	23.653	23.512	12.668	12.109	12.387
hsa-miR-182*	undetermined	undetermined	undetermined	27.815	28.431	28.8
hsa-miR-182	24.299	21.782	23.905	12.077	10.238	12.78
hsa-miR-183*	26.368	22.759	25.464	14.215	11.238	14.265
hsa-miR-183	25.619	21.991	24.469	13.396	10.447	13.344
hsa-miR-184	22.662	27.816	26.994	10.44	16.272	15.869
hsa-miR-185*	undetermined	undetermined	undetermined	27.815	28.431	28.8
hsa-miR-186*	undetermined	undetermined	undetermined	27.815	28.431	28.8
hsa-miR-188-3p	undetermined	undetermined	undetermined	27.806	28.486	28.905
hsa-miR-188-5p	24.852	24.937	23	12.7	13.416	11.8
hsa-miR-18a*	26.932	23.211	23.601	14.779	11.69	12.402
hsa-miR-18b*	undetermined	undetermined	undetermined	27.815	28.431	28.8
hsa-miR-18b	23.194	17.694	19.082	10.972	6.15	7.957
hsa-miR-190	22.201	22.886	22.568	9.978	11.342	11.443
hsa-miR-190b	26.444	28.243	26.213	14.291	16.722	15.013
hsa-miR-191	14.646	16.623	14.956	2.423	5.079	3.831
hsa-miR-192*	24.638	27.164	28.398	12.485	15.643	17.198
hsa-miR-192	17.679	20.3	22.164	5.456	8.756	11.039
hsa-miR-193a-3p	26.354	29.347	30.064	14.132	17.803	18.939
hsa-miR-193a-5p	19.802	22.647	22.602	7.58	11.103	11.477
hsa-miR-194*	undetermined	undetermined	undetermined	27.815	28.431	28.8
hsa-miR-194	19.216	21.122	20.729	6.994	9.578	9.604
hsa-miR-195*	undetermined	undetermined	undetermined	27.815	28.431	28.8
hsa-miR-195	15.191	19.469	17.364	2.969	7.925	6.239
hsa-miR-197	21.711	22.777	21.115	9.489	11.233	9.99
hsa-miR-199b-5p	22.378	30.154	21.674	10.155	18.61	10.549
hsa-miR-19b-1*	25.347	20.46	20.702	13.194	8.939	9.503
hsa-miR-19b-2*	undetermined	undetermined	undetermined	27.815	28.431	28.8
hsa-miR-19b	14.004	11.908	11.831	1.782	0.394	0.6
hsa-miR-200c*	undetermined	undetermined	undetermined	27.815	28.431	28.8
hsa-miR-200c	19.993	24.093	23.528	7.77	12.549	12.403
hsa-miR-203	20.927	21.824	23.261	8.704	10.28	12.136
hsa-miR-206	24.552	27.518	29.466	12.399	15.997	18.266
hsa-miR-208	undetermined	undetermined	undetermined	27.806	28.486	28.905
hsa-miR-208b	undetermined	undetermined	undetermined	27.806	28.486	28.905
hsa-miR-20a*	22.539	19.321	19.876	10.386	7.8	8.677
hsa-miR-20a	15.703	12.074	12.28	3.481	0.56	1.155
hsa-miR-20b*	30.11	28.215	26.108	17.957	16.694	14.908
hsa-miR-20b	18.523	15.793	15.221	6.3	4.249	4.096
hsa-miR-21*	24.787	28.22	25.548	12.634	16.699	14.349
hsa-miR-210	22.059	19.553	19.416	9.837	8.009	8.291
hsa-miR-211	undetermined	undetermined	undetermined	27.806	28.486	28.905
hsa-miR-212	21.758	23.728	22.896	9.536	12.184	11.772
hsa-miR-21	14.814	18.86	15.448	2.591	7.316	4.323
hsa-miR-215	21.528	24.783	23.012	9.306	13.239	11.887
hsa-miR-216a	undetermined	undetermined	undetermined	27.806	28.486	28.905
hsa-miR-218-2*	28.912	22.689	23.701	16.759	11.168	12.501
hsa-miR-218	16.109	12.522	12.969	3.887	1.008	1.845
hsa-miR-219-2-3p	undetermined	undetermined	undetermined	27.806	28.486	28.905
hsa-miR-219-5p	28.553	27.822	27.224	16.331	16.279	16.1
hsa-miR-22*	20.242	25.565	23.668	8.089	14.044	12.469
hsa-miR-220	undetermined	undetermined	undetermined	27.806	28.486	28.905
hsa-miR-220b	undetermined	undetermined	undetermined	27.806	28.486	28.905
hsa-miR-220c	undetermined	undetermined	undetermined	27.806	28.486	28.905
hsa-miR-221	20.736	24.955	23.696	8.514	13.411	12.572
hsa-miR-222*	28.02	27.588	26.777	15.868	16.067	15.577
hsa-miR-22	17.202	23.173	21.069	4.98	11.63	9.944
hsa-miR-23b	19.926	20.153	19.375	7.704	8.609	8.25
hsa-miR-24-1*	undetermined	undetermined	undetermined	27.815	28.431	28.8
hsa-miR-24	13.591	14.637	12.701	1.369	3.094	1.576
hsa-miR-25	19.059	16.44	15.73	6.837	4.896	4.605
hsa-miR-26a-1*	26.501	24.559	24.327	14.348	13.038	13.127
hsa-miR-26a-2*	26.726	25.606	25.912	14.573	14.085	14.713
hsa-miR-26a	14.444	17.311	16.014	2.222	5.767	4.889
hsa-miR-26b*	23.542	24.897	23.69	11.389	13.376	12.491
hsa-miR-26b	16.494	19.096	17.545	4.272	7.552	6.42
hsa-miR-27a*	26.842	22.468	22.02	14.689	10.947	10.82
hsa-miR-27a	17.699	18.322	16.519	5.477	6.778	5.394
hsa-miR-27b*	24.979	21.37	21.501	12.826	9.849	10.302
hsa-miR-27b	18.097	16.779	15.995	5.875	5.235	4.87
hsa-miR-28-3p	19.372	22.117	23.719	7.15	10.574	12.595
hsa-miR-28-5p	19.061	20.423	22.301	6.839	8.879	11.177
hsa-miR-298	undetermined	undetermined	undetermined	27.806	28.486	28.905
hsa-miR-299-3p	28.67	29.666	29.973	16.448	18.123	18.848
hsa-miR-29a*	22.673	26.187	24.429	10.52	14.666	13.229
hsa-miR-29a	13.728	19.752	17.66	1.506	8.208	6.535
hsa-miR-29b-2*	23.999	29.419	26.961	11.846	17.898	15.762
hsa-miR-29c*	21.345	27.479	26.239	9.192	15.958	15.04
hsa-miR-301a	22.5	17.067	17.103	10.278	5.523	5.979
hsa-miR-301b	26.829	19.858	20.26	14.606	8.314	9.135
hsa-miR-302a*	undetermined	undetermined	undetermined	27.815	28.431	28.8
hsa-miR-302a	27.652	32.829	31.968	15.429	21.285	20.843
hsa-miR-302b*	undetermined	undetermined	undetermined	27.815	28.431	28.8
hsa-miR-302b	31.738	32.544	26.705	19.516	21	15.58
hsa-miR-302c*	undetermined	undetermined	undetermined	27.815	28.431	28.8
hsa-miR-302d*	undetermined	undetermined	undetermined	27.815	28.431	28.8
hsa-miR-302d	undetermined	undetermined	undetermined	27.815	28.431	28.8
hsa-miR-30a*	16.264	20.174	18.416	4.111	8.653	7.216
hsa-miR-30b*	undetermined	undetermined	undetermined	27.815	28.431	28.8
hsa-miR-30b	14.759	15.93	14.837	2.537	4.386	3.712
hsa-miR-30c-1*	undetermined	undetermined	undetermined	27.815	28.431	28.8
hsa-miR-30c-2*	undetermined	undetermined	undetermined	27.815	28.431	28.8
hsa-miR-30c	14.626	16.438	14.649	2.403	4.894	3.524
hsa-miR-30d*	23.471	22.359	22.046	11.318	10.838	10.846
hsa-miR-30d	18.249	20.932	20.039	6.131	9.611	8.968
hsa-miR-30e*	16.504	19.216	17.528	4.351	7.695	6.328
hsa-miR-30e	17.409	20.36	18.882	5.257	8.839	7.683
hsa-miR-32*	undetermined	undetermined	undetermined	27.815	28.431	28.8
hsa-miR-320	16.948	17.768	16.395	4.726	6.224	5.27
hsa-miR-323-3p	21.485	22.264	25.66	9.263	10.72	14.536
hsa-miR-32	21.979	23.284	23.154	9.757	11.74	12.029
hsa-miR-324-3p	20.655	21.006	19.227	8.433	9.462	8.102
hsa-miR-324-5p	20.324	19.398	17.885	8.101	7.854	6.76
hsa-miR-325	undetermined	undetermined	undetermined	27.806	28.486	28.905
hsa-miR-326	30.124	29.773	28.472	17.902	18.229	17.347
hsa-miR-328	20.138	22.533	20.119	7.916	10.989	8.994
hsa-miR-329	25.772	24.521	29.368	13.55	12.977	18.243
hsa-miR-330-3p	25.326	26.697	26.428	13.103	15.153	15.303
hsa-miR-330-5p	27.239	27.836	24.765	15.017	16.292	13.641
hsa-miR-331-3p	17.732	17.169	16.549	5.51	5.625	5.424
hsa-miR-335	18.839	21.629	21.529	6.616	10.085	10.404
hsa-miR-338-3p	25.744	26.764	25.584	13.521	15.22	14.459
hsa-miR-339-3p	21.651	22.334	21.039	9.428	10.79	9.914
hsa-miR-339-5p	21.723	21.18	19.776	9.5	9.636	8.651
hsa-miR-340*	22.649	20.768	21.473	10.496	9.247	10.274
hsa-miR-340	20.601	19.254	19.847	8.379	7.711	8.722
hsa-miR-342-3p	17.011	18.251	18.959	4.789	6.707	7.835
hsa-miR-345	20.249	17.19	16.717	8.026	5.646	5.592
hsa-miR-346	undetermined	undetermined	undetermined	27.806	28.486	28.905
hsa-miR-34c-5p	25.435	29.713	25.021	13.213	18.169	13.897
hsa-miR-361-5p	20.638	21.144	19.416	8.416	9.6	8.291
hsa-miR-362-3p	21.34	23.241	22.306	9.118	11.697	11.181
hsa-miR-362-5p	22.129	22.163	20.708	9.907	10.619	9.584
hsa-miR-363	22.74	22.54	20.687	10.517	10.996	9.563
hsa-miR-367*	undetermined	undetermined	undetermined	27.815	28.431	28.8
hsa-miR-367	24.115	29.698	24.322	11.892	18.155	13.197
hsa-miR-369-3p	23.278	21.952	27.119	11.056	10.408	15.994
hsa-miR-369-5p	24.633	26.981	30.974	12.411	15.437	19.849
hsa-miR-370	19.877	18.666	22.457	7.655	7.122	11.332
hsa-miR-371-3p	undetermined	undetermined	undetermined	27.806	28.486	28.905
hsa-miR-372	29.462	33.773	30.867	17.24	22.229	19.742
hsa-miR-373*	undetermined	undetermined	undetermined	27.815	28.431	28.8
hsa-miR-373	undetermined	undetermined	undetermined	27.806	28.486	28.905
hsa-miR-374a*	25.695	25.631	25.336	13.542	14.11	14.137
hsa-miR-374a	15.95	16.777	15.517	3.728	5.233	4.392
hsa-miR-374b*	27.854	26.449	26.574	15.701	14.928	15.374
hsa-miR-374b	16.98	17.517	16.638	4.758	5.974	5.513
hsa-miR-375	18.76	15.597	15.526	6.537	4.053	4.401
hsa-miR-376a*	23.693	25.765	29.383	11.54	14.245	18.184
hsa-miR-376b	26.522	25.254	29.195	14.3	13.71	18.071
hsa-miR-376c	16.866	17.474	21.85	4.643	5.93	10.725
hsa-miR-378*	25.649	27.6	28.818	13.496	16.079	17.619
hsa-miR-378	20.726	22.77	23.744	8.573	11.249	12.545
hsa-miR-379*	25.987	26.021	30.828	13.834	14.5	19.629
hsa-miR-379	19.882	19.31	22.975	7.659	7.766	11.85
hsa-miR-380*	24.006	24.82	27.622	11.853	13.299	16.423
hsa-miR-381	23.727	24.135	29.398	11.505	12.591	18.273
hsa-miR-382	17.901	19.284	22.293	5.678	7.74	11.168
hsa-miR-383	26.312	26.282	25.485	14.09	14.738	14.36
hsa-miR-384	undetermined	undetermined	undetermined	27.806	28.486	28.905
hsa-miR-409-3p	17.155	17.929	22.15	5.098	6.467	11.031
hsa-miR-409-5p	23.995	24.136	29.469	11.773	12.592	18.345
hsa-miR-410	20.859	20.074	24.32	8.636	8.53	13.195
hsa-miR-411*	25.04	24.435	30.021	12.888	12.914	18.821
hsa-miR-411	18.498	18.78	23.206	6.276	7.236	12.082
hsa-miR-412	undetermined	undetermined	undetermined	27.806	28.486	28.905
hsa-miR-422a	23.813	24.611	27.013	11.591	13.067	15.889
hsa-miR-423-5p	22.332	22.793	23.166	10.11	11.249	12.041
hsa-miR-424*	24.268	24.052	24.002	12.115	12.531	12.803
hsa-miR-424	23.046	23.704	23.079	10.824	12.161	11.955
hsa-miR-425*	24.564	24.093	22.015	12.411	12.572	10.815
hsa-miR-425	21.019	21.322	19.959	8.797	9.778	8.834
hsa-miR-431*	undetermined	undetermined	undetermined	27.815	28.431	28.8
hsa-miR-448	undetermined	undetermined	30.011	27.806	28.486	18.887
hsa-miR-449a	25.675	30.976	26.613	13.453	19.433	15.489
hsa-miR-449b	25.417	24.858	25.878	13.195	13.314	14.754
hsa-miR-450a	25.172	25.805	23.802	12.95	14.261	12.677
hsa-miR-450b-3p	undetermined	undetermined	undetermined	27.806	28.486	28.905
hsa-miR-450b-5p	24.67	23.85	23.078	12.447	12.306	11.953
hsa-miR-452*	undetermined	undetermined	undetermined	27.815	28.431	28.8
hsa-miR-454*	27.312	24.786	24.482	15.16	13.265	13.283
hsa-miR-454	19.171	16.348	17.526	6.949	4.804	6.401
hsa-miR-455-3p	20.936	25.509	24.788	8.713	13.965	13.664
hsa-miR-455-5p	21.396	26.847	25.635	9.174	15.303	14.511
hsa-miR-483-5p	20.789	25.643	20.8	8.567	14.099	9.675
hsa-miR-484	18.032	16.869	15.445	5.809	5.325	4.32
hsa-miR-485-3p	23.88	23.433	26.168	11.658	11.889	15.043
hsa-miR-487a	24.651	24.485	27.886	12.429	12.941	16.761
hsa-miR-487b	20.132	20.916	25.175	7.91	9.372	14.05
hsa-miR-488	23.688	23.827	27.784	11.466	12.283	16.659
hsa-miR-489	21.726	27.661	23.25	9.504	16.117	12.125
hsa-miR-491-3p	undetermined	undetermined	undetermined	27.806	28.486	28.905
hsa-miR-491-5p	21.821	23.965	22.516	9.598	12.421	11.391
hsa-miR-492	undetermined	undetermined	undetermined	27.806	28.486	28.905
hsa-miR-494	19.352	19.822	24.208	7.13	8.279	13.083
hsa-miR-495	19.434	19.186	22.916	7.211	7.642	11.791
hsa-miR-498	undetermined	undetermined	undetermined	27.815	28.431	28.8
hsa-miR-499-3p	undetermined	undetermined	undetermined	27.806	28.486	28.905
hsa-miR-500*	26.192	25.884	24.062	14.039	14.363	12.862
hsa-miR-500	22.751	22.962	21.626	10.529	11.418	10.501
hsa-miR-501-5p	23.921	23.448	22.313	11.699	11.904	11.189
hsa-miR-502-3p	23.167	24.651	23.833	10.945	13.107	12.708
hsa-miR-502-5p	24.271	24.846	23.215	12.049	13.303	12.09
hsa-miR-503	24.425	24.754	24.534	12.203	13.21	13.41
hsa-miR-505*	22.455	23.91	23.32	10.302	12.39	12.12
hsa-miR-505	23.38	22.843	22.078	11.158	11.299	10.953
hsa-miR-507	undetermined	undetermined	undetermined	27.806	28.486	28.905
hsa-miR-512-5p	undetermined	undetermined	undetermined	27.806	28.486	28.905
hsa-miR-513-3p	26.287	28.094	28.695	14.135	16.573	17.496
hsa-miR-513-5p	undetermined	undetermined	undetermined	27.806	28.486	28.905
hsa-miR-515-3p	32.389	undetermined	undetermined	20.167	28.486	28.905
hsa-miR-515-5p	undetermined	undetermined	undetermined	27.806	28.486	28.905
hsa-miR-516a-3p	29.553	29.175	29.741	17.4	17.655	18.541
hsa-miR-516a-5p	undetermined	undetermined	undetermined	27.806	28.486	28.905
hsa-miR-516b	undetermined	undetermined	undetermined	27.806	28.486	28.905
hsa-miR-517*	undetermined	undetermined	undetermined	27.815	28.431	28.8
hsa-miR-518a-5p	undetermined	undetermined	undetermined	27.806	28.486	28.905
hsa-miR-518c*	undetermined	undetermined	undetermined	27.815	28.431	28.8
hsa-miR-518	undetermined	undetermined	undetermined	27.806	28.486	28.905
hsa-miR-518d-3p	undetermined	undetermined	undetermined	27.806	28.486	28.905
hsa-miR-518d-5p	undetermined	undetermined	undetermined	27.806	28.486	28.905
hsa-miR-518e*	undetermined	undetermined	undetermined	27.815	28.431	28.8
hsa-miR-518f*	undetermined	undetermined	undetermined	27.815	28.431	28.8
hsa-miR-519b-3p	28.761	30.246	31.614	16.571	18.564	19.986
hsa-miR-519c-3p	undetermined	undetermined	undetermined	27.806	28.486	28.905
hsa-miR-519e*	undetermined	undetermined	undetermined	27.815	28.431	28.8
hsa-miR-519e	undetermined	32.248	undetermined	27.806	20.704	28.905
hsa-miR-520a-3p	undetermined	undetermined	undetermined	27.806	28.486	28.905
hsa-miR-520a-5p	undetermined	undetermined	undetermined	27.806	28.486	28.905
hsa-miR-520b	33.087	undetermined	32.859	20.865	28.486	21.734
hsa-miR-520c-3p	27.176	26.68	27.086	15.024	15.159	15.887
hsa-miR-520e	undetermined	undetermined	undetermined	27.806	28.486	28.905
hsa-miR-520f	undetermined	31.212	undetermined	27.806	19.668	28.905
hsa-miR-520g	undetermined	undetermined	undetermined	27.806	28.486	28.905
hsa-miR-520h	undetermined	undetermined	undetermined	27.815	28.431	28.8
hsa-miR-521	undetermined	undetermined	undetermined	27.806	28.486	28.905
hsa-miR-523	32.883	undetermined	31.069	20.66	28.486	19.944
hsa-miR-524-3p	undetermined	undetermined	undetermined	27.815	28.431	28.8
hsa-miR-524-5p	undetermined	undetermined	undetermined	27.806	28.486	28.905
hsa-miR-525-3p	undetermined	undetermined	undetermined	27.806	28.486	28.905
hsa-miR-525-5p	undetermined	undetermined	undetermined	27.806	28.486	28.905
hsa-miR-526b	undetermined	undetermined	undetermined	27.806	28.486	28.905
hsa-miR-532-3p	19.768	21.246	19.27	7.546	9.702	8.145
hsa-miR-532-5p	18.427	19.501	18.11	6.205	7.958	6.985
hsa-miR-542-3p	24.273	24.65	23.825	12.05	13.106	12.7
hsa-miR-542-5p	27.273	27.319	27.881	15.051	15.775	16.756
hsa-miR-543	22.71	22.218	25.1	10.557	10.697	13.901
hsa-miR-544	27.601	26.929	29.832	15.379	15.385	18.707
hsa-miR-545*	27.918	26.35	26.325	15.765	14.829	15.126
hsa-miR-545	26.485	24.036	23.88	14.263	12.492	12.755
hsa-miR-548a-3p	undetermined	32.117	33.135	27.806	20.574	22.01
hsa-miR-548a-5p	undetermined	32.169	32.781	27.806	20.625	21.656
hsa-miR-548b-3p	undetermined	undetermined	undetermined	27.806	28.486	28.905
hsa-miR-548b-5p	28.878	25.632	26.35	16.656	14.088	15.225
hsa-miR-548c-3p	33.633	32.123	undetermined	21.411	20.579	28.905
hsa-miR-548c-5p	28.762	27.139	28.205	16.54	15.595	17.08
hsa-miR-548d-3p	31.067	28.322	28.679	18.845	16.778	17.554
hsa-miR-548d-5p	28.891	25.65	26.074	16.668	14.106	14.949
hsa-miR-549	undetermined	undetermined	undetermined	27.815	28.431	28.8
hsa-miR-550	30.477	29.321	27.824	18.324	17.8	16.625
hsa-miR-551a	undetermined	undetermined	30.349	27.815	28.431	19.149
hsa-miR-551b*	28.8	28.364	26.281	16.647	16.843	15.082
hsa-miR-551b	24.88	26.735	24.531	12.658	15.191	13.406
hsa-miR-552	undetermined	undetermined	undetermined	27.815	28.431	28.8
hsa-miR-553	undetermined	undetermined	undetermined	27.815	28.431	28.8
hsa-miR-554	undetermined	undetermined	undetermined	27.815	28.431	28.8
hsa-miR-555	undetermined	undetermined	undetermined	27.815	28.431	28.8
hsa-miR-556-3p	undetermined	undetermined	undetermined	27.806	28.486	28.905
hsa-miR-556-5p	undetermined	undetermined	undetermined	27.806	28.486	28.905
hsa-miR-557	undetermined	undetermined	undetermined	27.815	28.431	28.8
hsa-miR-558	undetermined	undetermined	undetermined	27.815	28.431	28.8
hsa-miR-559	undetermined	undetermined	undetermined	27.815	28.431	28.8
hsa-miR-562	undetermined	undetermined	undetermined	27.815	28.431	28.8
hsa-miR-563	undetermined	undetermined	undetermined	27.815	28.431	28.8
hsa-miR-564	24.996	25.923	27.919	12.843	14.402	16.72
hsa-miR-565	21.956	19.018	21.692	9.803	7.497	10.492
hsa-miR-566	undetermined	undetermined	undetermined	27.815	28.431	28.8
hsa-miR-567	undetermined	undetermined	undetermined	27.815	28.431	28.8
hsa-miR-569	undetermined	undetermined	undetermined	27.815	28.431	28.8
hsa-miR-570	28.967	28.205	28.81	16.745	16.661	17.685
hsa-miR-572	26.818	27.647	28.599	14.327	15.744	17.204
hsa-miR-575	undetermined	undetermined	undetermined	27.815	28.431	28.8
hsa-miR-576-3p	26.474	24.584	24.567	14.252	13.04	13.443
hsa-miR-578	undetermined	undetermined	undetermined	27.815	28.431	28.8
hsa-miR-579	25.27	23.528	24.171	13.047	11.984	13.046
hsa-miR-580	31.573	29.702	30.321	18.619	17.722	18.659
hsa-miR-581	undetermined	undetermined	undetermined	27.815	28.431	28.8
hsa-miR-583	undetermined	undetermined	undetermined	27.815	28.431	28.8
hsa-miR-585	undetermined	undetermined	undetermined	27.815	28.431	28.8
hsa-miR-586	30.588	30.183	31.346	18.435	18.662	20.147
hsa-miR-587	undetermined	undetermined	undetermined	27.815	28.431	28.8
hsa-miR-588	undetermined	undetermined	undetermined	27.815	28.431	28.8
hsa-miR-589*	26.501	23.905	22.646	14.348	12.384	11.447
hsa-miR-589	29.745	27.894	26.935	17.523	16.35	15.81
hsa-miR-590-5p	19.592	19.523	18.123	7.37	7.979	6.998
hsa-miR-591	undetermined	undetermined	undetermined	27.815	28.431	28.8
hsa-miR-592	23.452	19.566	24.63	11.299	8.045	13.431
hsa-miR-593*	undetermined	undetermined	undetermined	27.815	28.431	28.8
hsa-miR-593	undetermined	undetermined	undetermined	27.815	28.431	28.8
hsa-miR-595	undetermined	undetermined	undetermined	27.815	28.431	28.8
hsa-miR-596	undetermined	undetermined	undetermined	27.815	28.431	28.8
hsa-miR-597	24.939	22.237	22.441	12.717	10.693	11.317
hsa-miR-598	20.801	20.421	19.177	8.579	8.877	8.052
hsa-miR-599	undetermined	undetermined	undetermined	27.815	28.431	28.8
hsa-miR-600	undetermined	undetermined	undetermined	27.815	28.431	28.8
hsa-miR-601	25.623	28.357	28.945	13.47	16.836	17.745
hsa-miR-603	undetermined	undetermined	undetermined	27.815	28.431	28.8
hsa-miR-604	undetermined	undetermined	undetermined	27.815	28.431	28.8
hsa-miR-605	undetermined	undetermined	undetermined	27.815	28.431	28.8
hsa-miR-606	undetermined	undetermined	undetermined	27.815	28.431	28.8
hsa-miR-607	undetermined	undetermined	undetermined	27.815	28.431	28.8
hsa-miR-608	undetermined	undetermined	undetermined	27.815	28.431	28.8
hsa-miR-609	undetermined	undetermined	undetermined	27.815	28.431	28.8
hsa-miR-610	28.838	27.286	27.968	16.685	15.765	16.769
hsa-miR-612	undetermined	undetermined	undetermined	27.815	28.431	28.8
hsa-miR-613	undetermined	undetermined	undetermined	27.815	28.431	28.8
hsa-miR-614	undetermined	undetermined	undetermined	27.815	28.431	28.8
hsa-miR-616	undetermined	undetermined	undetermined	27.806	28.486	28.905
hsa-miR-617	undetermined	undetermined	undetermined	27.815	28.431	28.8
hsa-miR-618	28.432	29.145	32.049	16.209	17.601	20.924
hsa-miR-619	undetermined	undetermined	undetermined	27.815	28.431	28.8
hsa-miR-621	undetermined	undetermined	undetermined	27.815	28.431	28.8
hsa-miR-623	undetermined	undetermined	undetermined	27.815	28.431	28.8
hsa-miR-624*	26.893	27.342	28.139	14.74	15.821	16.939
hsa-miR-624	undetermined	undetermined	33.924	27.806	28.486	22.799
hsa-miR-625*	22.83	22.516	23.126	10.678	10.995	11.926
hsa-miR-625	25.198	24.571	25.223	12.976	13.027	14.099
hsa-miR-626	undetermined	undetermined	undetermined	27.815	28.431	28.8
hsa-miR-627	28.678	28.637	28.425	16.455	17.094	17.3
hsa-miR-628-3p	24.97	29.173	26.475	12.81	17.445	14.872
hsa-miR-628-5p	22.377	24.687	22.388	10.155	13.143	11.263
hsa-miR-629*	25.473	24.186	24.988	13.321	12.665	13.788
hsa-miR-629	26.952	23.461	26.246	14.73	11.917	15.121
hsa-miR-631	undetermined	undetermined	undetermined	27.815	28.431	28.8
hsa-miR-632	27.36	28.171	28.23	15.207	16.65	17.031
hsa-miR-633	undetermined	undetermined	undetermined	27.815	28.431	28.8
hsa-miR-634	undetermined	undetermined	undetermined	27.815	28.431	28.8
hsa-miR-636	26.499	27.113	26.845	14.277	15.569	15.72
hsa-miR-637	undetermined	undetermined	undetermined	27.815	28.431	28.8
hsa-miR-638	24.109	25.371	27.199	11.957	13.85	16
hsa-miR-639	26.718	27.507	29.197	14.465	15.509	17.734
hsa-miR-640	undetermined	undetermined	undetermined	27.815	28.431	28.8
hsa-miR-641	30.725	27.962	26.962	18.573	16.507	16.021
hsa-miR-642	22.858	24.564	26.395	10.635	13.02	15.27
hsa-miR-644	undetermined	undetermined	undetermined	27.815	28.431	28.8
hsa-miR-645	29.863	28.422	30.098	17.552	16.515	18.599
hsa-miR-646	undetermined	undetermined	undetermined	27.815	28.431	28.8
hsa-miR-647	undetermined	undetermined	undetermined	27.815	28.431	28.8
hsa-miR-648	undetermined	undetermined	undetermined	27.815	28.431	28.8
hsa-miR-651	28.549	27.54	28.74	16.327	15.997	17.615
hsa-miR-652	19.11	19.818	20.897	6.888	8.274	9.773
hsa-miR-653	29.396	32.922	31.955	17.174	21.379	20.83
hsa-miR-654-3p	23.687	25.508	29.844	11.464	13.964	18.719
hsa-miR-654-5p	22.741	24.391	30.008	10.519	12.847	18.884
hsa-miR-655	21.642	21.083	26.14	9.42	9.539	15.015
hsa-miR-656	23.156	22.403	27.448	10.954	10.824	15.978
hsa-miR-657	undetermined	undetermined	undetermined	27.815	28.431	28.8
hsa-miR-658	undetermined	undetermined	undetermined	27.815	28.431	28.8
hsa-miR-660	18.317	19.901	18.395	6.095	8.357	7.27
hsa-miR-661	23.549	24.088	24.34	11.396	12.567	13.14
hsa-miR-662	undetermined	undetermined	undetermined	27.815	28.431	28.8
hsa-miR-671-3p	25.544	24.648	22.791	13.322	13.104	11.666
hsa-miR-672	undetermined	undetermined	undetermined	27.806	28.486	28.905
hsa-miR-674	undetermined	undetermined	undetermined	27.806	28.486	28.905
hsa-miR-708	21.492	17.279	17.793	9.27	5.735	6.668
hsa-miR-7-1*	20.136	19.963	19.598	7.983	8.442	8.398
hsa-miR-7-2*	23.867	24.47	23.451	11.715	12.95	12.251
hsa-miR-7	19.57	21.853	23.214	7.229	10.307	11.842
hsa-miR-744*	24.635	24.898	24.058	12.482	13.377	12.858
hsa-miR-744	19.813	19.668	18.624	7.591	8.124	7.5
hsa-miR-758	24.042	22.396	26.977	11.819	10.852	15.853
hsa-miR-760	22.843	22.63	23.627	10.69	11.109	12.427
hsa-miR-766	22.133	22.172	19.455	9.93	10.526	8.172
hsa-miR-769-5p	22.701	22.692	19.913	10.351	11.069	8.713
hsa-miR-801	18.197	17.145	19.542	6.035	5.558	8.303
hsa-miR-871	undetermined	undetermined	undetermined	27.806	28.486	28.905
hsa-miR-872	undetermined	undetermined	undetermined	27.806	28.486	28.905
hsa-miR-875-3p	undetermined	undetermined	undetermined	27.806	28.486	28.905
hsa-miR-875-5p	26.47	26.623	28.301	14.317	15.102	17.102
hsa-miR-876-3p	31.726	undetermined	24.221	19.504	28.486	13.096
hsa-miR-877	23.55	23.401	22.581	11.397	11.88	11.382
hsa-miR-885-3p	undetermined	undetermined	undetermined	27.806	28.486	28.905
hsa-miR-885-5p	23.154	24.592	26.391	10.931	13.048	15.266
hsa-miR-888*	undetermined	undetermined	undetermined	27.815	28.431	28.8
hsa-miR-889	21.988	21.387	26.515	9.765	9.845	15.39
hsa-miR-890	undetermined	undetermined	undetermined	27.806	28.486	28.905
hsa-miR-891b	undetermined	undetermined	undetermined	27.806	28.486	28.905
hsa-miR-892a	undetermined	undetermined	undetermined	27.806	28.486	28.905
hsa-miR-892b	undetermined	undetermined	undetermined	27.815	28.431	28.8
hsa-miR-9*	22.18	19.04	17.402	10.027	7.519	6.202
hsa-miR-920	undetermined	undetermined	undetermined	27.815	28.431	28.8
hsa-miR-921	undetermined	undetermined	undetermined	27.815	28.431	28.8
hsa-miR-922	31.632	undetermined	undetermined	19.147	28.431	28.8
hsa-miR-92	16.636	19.573	19.653	4.461	7.964	8.419
hsa-miR-924	undetermined	undetermined	undetermined	27.815	28.431	28.8
hsa-miR-92a-1	27.057	21.882	22.782	14.904	10.361	11.582
hsa-miR-92a-2	undetermined	undetermined	31.655	27.815	28.431	20.456
hsa-miR-92	18.765	15.427	15.313	6.542	3.883	4.188
hsa-miR-93*	24.708	22.624	20.581	12.555	11.103	9.381
hsa-miR-933	undetermined	undetermined	undetermined	27.815	28.431	28.8
hsa-miR-93	18.116	15.942	14.301	5.894	4.398	3.176
hsa-miR-934	undetermined	undetermined	undetermined	27.815	28.431	28.8
hsa-miR-936	undetermined	undetermined	undetermined	27.815	28.431	28.8
hsa-miR-937	31.081	29.771	29.724	18.928	18.25	18.525
hsa-miR-941	26.608	26.429	24.415	14.455	14.908	13.216
hsa-miR-942	24.493	23.951	23.911	12.34	12.43	12.711
hsa-miR-943	undetermined	undetermined	undetermined	27.815	28.431	28.8
hsa-miR-9	19.328	16.779	15.193	7.106	5.235	4.069
hsa-miR-944	29.371	31.367	31.679	17.218	19.846	20.48
hsa-miR-95	19.579	22.333	20.028	7.357	10.789	8.903
hsa-miR-96*	undetermined	undetermined	undetermined	27.815	28.431	28.8
hsa-miR-96	25.264	21.831	23.142	13.042	10.287	12.017
hsa-miR-98	21.208	22.152	21.973	8.986	10.608	10.848
hsa-miR-99a*	22.731	25.663	23.056	10.578	14.142	11.857
hsa-miR-99a	16.617	20.888	17.578	4.395	9.344	6.454
hsa-miR-99b*	23.271	23.09	22.477	11.118	11.569	11.277
hsa-miR-99b	18.12	20.072	18.198	5.898	8.528	7.073
RNU24	19.326	18.823	18.376	7.075	7.229	7.132
RNU43	18.531	20.66	22.528	6.177	8.927	10.956
RNU44	16.28	18.485	17.442	3.991	6.857	6.227
RNU48	13.758	15.018	13.579	1.536	3.39	2.238
RNU6B	21.804	18.535	18.948	9.684	7.157	7.8
a: no p values are reported because of single sample per group
