# Supplementary material for: Deregulation of focal adhesion pathway mediated by miR-659-3p is implicated in bone marrow infiltration of stage M neuroblastoma patients
Source: Oncotarget. 2015 Apr 20;6(15):13295–308. doi: 10.18632/oncotarget.3745 (PMC4537015; doi:10.18632/oncotarget.3745)
Supplement: Supplementary file 5 [file oncotarget-06-13295-s005.xlsx]

## Sheet: Sheet1
Supplemental Table 4. MiRNA differentially expressed between HTLA-230 and SH-SY5Y cell lines a
mi-RNA	Adrenal gland	HTLA-230	SH-SY5Y
	DCq	DCq	DCq
hsa-let-7b	2.309	8.804	5.643
hsa-let-7c	4.863	10.723	6.427
hsa-let-7d	4.862	28.486	6.321
hsa-let-7f-1*	15.916	28.431	14.95
hsa-miR-106a*	27.815	28.431	16.24
hsa-miR-10a	27.806	28.486	11.937
hsa-miR-10b	4.25	28.486	6.735
hsa-miR-124*	27.815	14.877	28.8
hsa-miR-125b-2*	11.955	28.431	14.112
hsa-miR-126*	3.183	17.865	8.821
hsa-miR-126	0.001	16.312	6.828
hsa-miR-127-3p	4.277	5.986	16.821
hsa-miR-127-5p	12.701	16.344	28.905
hsa-miR-129-5p	14.46	28.486	14.982
hsa-miR-132*	17.365	28.431	16.949
hsa-miR-135b*	15.888	13.352	28.8
hsa-miR-136*	7.406	10.58	28.8
hsa-miR-138-1*	12.363	13.97	28.8
hsa-miR-148a*	27.815	17.207	28.8
hsa-miR-154	13.904	15.096	28.905
hsa-miR-155	19.134	28.486	23.409
hsa-miR-181c*	27.815	28.431	13.544
hsa-miR-185	7.61	28.486	10.202
hsa-miR-186	5.561	28.486	6.983
hsa-miR-187	13.223	28.486	14.09
hsa-miR-18a	9.356	28.486	5.258
hsa-miR-196b	9.247	28.486	15.957
hsa-miR-198	13.504	28.486	19.438
hsa-miR-199a-3p	3.66	11.245	3.968
hsa-miR-199a-5p	9.806	17.399	9.589
hsa-miR-19a	6.723	28.486	4.674
hsa-miR-214*	9.196	18.392	8.537
hsa-miR-214	5.368	15.884	5.21
hsa-miR-217	17.62	20.524	28.905
hsa-miR-296-3p	27.806	28.486	13.901
hsa-miR-296-5p	12.111	28.486	10.925
hsa-miR-299-5p	14.072	15.292	28.905
hsa-miR-29b-1*	27.815	28.431	16.024
hsa-miR-331-5p	12.766	28.486	11.452
hsa-miR-337-3p	13.439	12.528	28.8
hsa-miR-337-5p	9.251	10.569	28.905
hsa-miR-34a*	7.733	17.895	10.756
hsa-miR-34a	5.091	28.486	7.49
hsa-miR-34b*	15.448	28.431	17.232
hsa-miR-361-3p	12.01	28.431	14.979
hsa-miR-363*	27.815	28.431	14.446
hsa-miR-376a	6.353	5.319	12.469
hsa-miR-377*	13.997	15.232	28.8
hsa-miR-377	15.039	17.321	28.905
hsa-miR-380	15.215	13.782	28.905
hsa-miR-429	9.43	28.486	18.621
hsa-miR-431	9.871	10.33	28.905
hsa-miR-432*	15.025	16.415	28.8
hsa-miR-432	7.7	9.433	28.8
hsa-miR-432	27.815	9.433	28.8
hsa-miR-433	10	11.498	28.905
hsa-miR-452	8.355	13.765	28.905
hsa-miR-453	16.068	15.931	28.905
hsa-miR-488*	13.804	17.003	28.8
hsa-miR-493*	12.109	11.88	28.8
hsa-miR-493	10.521	11.12	28.905
hsa-miR-496	16.325	15.574	28.905
hsa-miR-497*	27.815	28.431	17.523
hsa-miR-497	7.105	15.848	10.824
hsa-miR-499-5p	12.166	28.486	17.169
hsa-miR-501-3p	27.806	28.486	16.038
hsa-miR-504	13.831	12.898	28.905
hsa-miR-517a	13.696	28.486	17.462
hsa-miR-517c	13.059	28.486	20.433
hsa-miR-518e	17.129	18.757	28.905
hsa-miR-520d-5p	27.806	28.486	17.929
hsa-miR-522	18.821	28.486	21.573
hsa-miR-539	6.471	8.269	12.557
hsa-miR-541	13.956	15.238	28.905
hsa-miR-573	27.815	18.799	28.8
hsa-miR-574-3p	4.362	11.924	8.67
hsa-miR-582-5p	27.806	28.486	17.949
hsa-miR-584	27.815	28.431	16.291
hsa-miR-615-3p	27.806	28.486	13.035
hsa-miR-616*	14.516	28.431	16.373
hsa-miR-630	17.405	16.055	28.8
hsa-miR-643	15.765	16.843	28.8
hsa-miR-769-3p	27.815	28.431	14.748
hsa-miR-770-5p	12.813	12.622	28.8
hsa-miR-874	11.323	28.486	16.149
hsa-miR-887	27.806	28.486	15.475
hsa-miR-888	15.127	28.486	20.713
hsa-miR-92b*	27.815	28.431	14.876
hsa-miR-935	27.815	28.431	11.056
hsa-miR-938	17.794	28.431	18.627
a: no p value is reported because of single sample per group.
