# Supplementary material for: Deregulation of focal adhesion pathway mediated by miR-659-3p is implicated in bone marrow infiltration of stage M neuroblastoma patients
Source: Oncotarget. 2015 Apr 20;6(15):13295–308. doi: 10.18632/oncotarget.3745 (PMC4537015; doi:10.18632/oncotarget.3745)
Supplement: Supplementary file 6 [file oncotarget-06-13295-s006.xlsx]

## Sheet: Sheet1
Supplemental Table 5. MiRNA differentially expressed between normal adrenal gland (cortex + medulla) and NB cell lines a
mi-RNA	Adrenal gland	HTLA-230	SH-SY5Y	Adrenal gland	HTLA-230 DCq	SH-SY5Y DCq
	Cq	Cq	Cq	DCq	DCq	DCq
hsa-let-7e*	undetermined	28.48	27.02	27.815	16.957	15.821
hsa-miR-100	16.23	21.12	17.19	4.004	9.573	6.061
hsa-miR-105	undetermined	24.55	24.5	27.806	13.003	13.377
hsa-miR-10a*	24.5	undetermined	undetermined	12.351	28.431	28.8
hsa-miR-122	21.7	undetermined	undetermined	9.477	28.486	28.905
hsa-miR-124	undetermined	24.39	26.4	27.806	12.844	15.278
hsa-miR-125b	15.18	19.83	17.48	2.958	8.291	6.359
hsa-miR-133a	19.5	25.91	27.8	7.273	14.366	16.671
hsa-miR-133b	22.51	28.79	undetermined	10.283	17.247	28.905
hsa-miR-139-3p	20.55	undetermined	undetermined	8.324	28.486	28.905
hsa-miR-141*	29.98	undetermined	undetermined	17.824	28.431	28.8
hsa-miR-142-3p	16.3	23.68	25.18	4.073	12.133	14.053
hsa-miR-142-5p	23.36	undetermined	29.39	11.137	28.486	18.262
hsa-miR-143*	21.73	undetermined	undetermined	9.58	28.431	28.8
hsa-miR-143	14.44	22.05	20.25	2.217	10.505	9.123
hsa-miR-1	23.22	27.44	30.65	10.996	15.897	19.524
hsa-miR-144*	17.85	27.72	28.21	5.697	16.195	17.006
hsa-miR-146a	17.1	24.86	24.59	4.873	13.316	13.468
hsa-miR-146b-5p	14.96	21.46	21.07	2.735	9.913	9.948
hsa-miR-149*	22.39	undetermined	undetermined	10.234	28.431	28.8
hsa-miR-150	15.93	28.36	29.06	3.708	16.816	17.932
hsa-miR-193b*	22.69	undetermined	undetermined	10.539	28.431	28.8
hsa-miR-193b	15.77	19.51	20	3.548	7.968	8.872
hsa-miR-19a*	31.44	24.75	26.32	19.288	13.227	15.125
hsa-miR-200a*	24.82	undetermined	undetermined	12.668	28.431	28.8
hsa-miR-200a-	19.81	undetermined	undetermined	7.586	28.486	28.905
hsa-miR-200b*	24.06	undetermined	undetermined	11.909	28.431	28.8
hsa-miR-200b	18.84	undetermined	26.36	6.618	28.486	15.231
hsa-miR-202*	21.37	undetermined	undetermined	9.22	28.431	28.8
hsa-miR-202-	21.08	27.71	29.87	8.855	16.166	18.745
hsa-miR-204	16.23	22.61	24.06	4.005	11.067	12.935
hsa-miR-205	26.25	undetermined	undetermined	14.023	28.486	28.905
hsa-miR-216b	26.32	undetermined	undetermined	14.103	28.486	28.905
hsa-miR-219-1-3p	undetermined	29.49	28.21	27.806	17.944	17.083
hsa-miR-221*	26.97	undetermined	undetermined	14.82	28.431	28.8
hsa-miR-222	15.94	23.16	21.48	3.722	11.612	10.353
hsa-miR-223*	24.5	undetermined	undetermined	12.345	28.431	28.8
hsa-miR-223	14.11	27.51	27.15	1.884	15.966	16.026
hsa-miR-224	18.82	23.57	undetermined	6.594	12.027	28.905
hsa-miR-23a*	undetermined	29.26	28.69	27.815	17.738	17.495
hsa-miR-23a	22.13	undetermined	undetermined	9.907	28.486	28.905
hsa-miR-23b*	undetermined	26.82	25.47	27.815	15.304	14.268
hsa-miR-25*	undetermined	23.11	24.78	27.815	11.584	13.584
hsa-miR-29b	19.19	24.08	23.64	6.967	12.538	12.52
hsa-miR-29c	16.11	21.58	19.53	3.888	10.038	8.407
hsa-miR-302c	undetermined	28.32	31.41	27.806	16.772	20.283
hsa-miR-30a	15.87	19.14	18.15	3.716	7.622	6.947
hsa-miR-31	20.29	undetermined	undetermined	8.066	28.486	28.905
hsa-miR-335*	18.74	23.35	25.03	6.585	11.826	13.826
hsa-miR-33a*	undetermined	24.25	25.01	27.815	12.727	13.806
hsa-miR-33b	undetermined	27.72	30.44	27.806	16.173	19.314
hsa-miR-342-5p-	22.76	undetermined	28.92	10.541	28.486	17.798
hsa-miR-365	17.83	21.42	21.28	5.604	9.873	10.16
hsa-miR-45	14.91	27.01	27.18	2.686	15.464	16.054
hsa-miR-485-5p	23.69	undetermined	undetermined	11.463	28.486	28.905
hsa-miR-486-3p	25.39	undetermined	undetermined	13.166	28.486	28.905
hsa-miR-486-5p	23.34	undetermined	undetermined	11.12	28.486	28.905
hsa-miR-490-3p	undetermined	24.41	24.93	27.806	12.865	13.804
hsa-miR-506	24.97	undetermined	undetermined	12.752	28.486	28.905
hsa-miR-508-3p	19.98	27.99	undetermined	7.756	16.441	28.905
hsa-miR-508-5p	25.92	undetermined	undetermined	13.702	28.486	28.905
hsa-miR-509-3-5p	22.93	undetermined	undetermined	10.708	28.486	28.905
hsa-miR-509-3p	20.66	27.49	27.29	8.511	15.972	16.095
hsa-miR-509-5p	21.92	29.2	undetermined	9.698	17.653	28.905
hsa-miR-510	24.61	undetermined	undetermined	12.388	28.486	28.905
hsa-miR-511	21.93	31.89	31.64	9.708	20.349	20.519
hsa-miR-512-3p	25.39	undetermined	undetermined	13.173	28.486	28.905
hsa-miR-517b	27.48	undetermined	undetermined	15.258	28.486	28.905
hsa-miR-518a-3p	31.12	undetermined	undetermined	18.898	28.486	28.905
hsa-miR-518b	27.1	undetermined	undetermined	14.875	28.486	28.905
hsa-miR-518f	27.96	undetermined	undetermined	15.742	28.486	28.905
hsa-miR-519a	26.35	undetermined	31.5	14.125	28.486	20.371
hsa-miR-519d	29.16	undetermined	undetermined	16.934	28.486	28.905
hsa-miR-526b*	19.5	26.58	26.46	7.345	15.055	15.261
hsa-miR-541*	29.17	undetermined	undetermined	17.014	28.431	28.8
hsa-miR-550*	undetermined	29.55	27.5	27.815	18.031	16.304
hsa-miR-561	undetermined	27.41	30.6	27.806	15.865	19.47
hsa-miR-571	25.88	undetermined	undetermined	13.617	28.431	28.8
hsa-miR-576-5p	undetermined	28.79	28.97	27.806	17.248	17.848
hsa-miR-582-3p	undetermined	28.47	26.41	27.806	16.929	15.287
hsa-miR-615-5p	undetermined	30.18	28.31	27.806	18.64	17.186
hsa-miR-622	27.96	undetermined	undetermined	17.143	28.431	28.8
hsa-miR-635	28.95	undetermined	undetermined	16.774	28.431	28.8
hsa-miR-649	29.61	undetermined	undetermined	17.204	28.431	28.8
hsa-miR-650	25.19	undetermined	undetermined	12.968	28.431	28.8
hsa-miR-659-3p	undetermined	28.36	25.82	27.815	16.82	14.622
hsa-miR-668	27.09	undetermined	undetermined	14.788	28.431	28.8
hsa-miR-675	22.72	undetermined	undetermined	10.319	28.431	28.8
hsa-miR-708*	undetermined	26.71	27.96	27.815	15.189	16.762
hsa-miR-767-3p	undetermined	30.37	28.31	27.815	18.303	17.006
hsa-miR-767-5p	undetermined	24.62	23.53	27.815	12.862	12.266
hsa-miR-768-3p	15.28	22.09	20.77	3.063	10.49	9.452
hsa-miR-873	32.03	24.93	26.02	19.803	13.383	14.899
hsa-miR-876-5p	undetermined	22.4	23.1	27.806	10.856	11.978
hsa-miR-886-3p	18.9	undetermined	undetermined	6.678	28.486	28.905
hsa-miR-886-5p	20.54	31.6	undetermined	8.318	20.054	28.905
hsa-miR-891a	28.06	undetermined	undetermined	15.842	28.486	28.905
hsa-miR-939	21.71	undetermined	undetermined	9.557	28.431	28.8
a: no p value is reported because of single sample per group.
